# Supplementary material for: Orthology Inference in Nonmodel Organisms Using Transcriptomes and Low-Coverage Genomes: Improving Accuracy and Matrix Occupancy for Phylogenomics
Source: Mol Biol Evol. 2014 Aug 25;31(11):3081–92. doi: 10.1093/molbev/msu245 (PMC4209138; doi:10.1093/molbev/msu245)
Supplement: Supplementary Data [file supp_msu245_TableS1.xlsx]

## Sheet: Sheet1
	Data set type	NCBI SRA run id	# raw reads (Brewer & Bond 2013)	# raw read pairs from SRA	# processed reads (Brewer & Bond 2013)	# read pairs after quality filtering	#read pairs after removing adaptors	# transcripts (Brewer & Bond 2013)	# transcripts	# peptides before cd-hit	# peptides after cd-hit
Abacion magnum	RNA-seq	SRR945438	39893805	31791284	30238012	26719702	26589228	15861	20629	7825	7596
Archispirostreptus	EST	N/A	N/A	N/A	N/A	N/A	N/A	4008	4008	1802	1269
Brachycybe lecontii	RNA-seq	SRR945430	34242917	27445580	26009589	23068771	22944030	18570	23818	12128	11536
Cambala annulata	RNA-seq	SRR945440	38623633	29499905	27334077	22699439	22393838	14071	19090	7824	7586
Cleidogona sp.	RNA-seq	SRR945437	29767350	23567005	22288076	19319347	19178549	16572	21916	8862	8541
Daphnia pulex	Genome	N/A	N/A	N/A	N/A	N/A	N/A	N/A	N/A	30907	29747
Glomeridesmus sp.	RNA-seq	SRR941771	30728054	24546123	23473057	20820569	20688891	20181	26626	13901	13697
Ixodes scapularis	Genome	N/A	N/A	N/A	N/A	N/A	N/A	38392	N/A	20486	20448
Lithobius sp.	RNA-seq	SRR945441	63859222	48208463	46366497	40372903	40361296	33692	43825	17248	16459
Petaserpes sp.	RNA-seq	SRR945431	43543711	34470090	32494393	28372400	28027478	12154	15589	6472	6138
Prostemmiulus sp.	RNA-seq	SRR945439	41343098	31622533	29259335	24525405	24337452	10524	13694	4949	4868
Pseudopolydesmus sp.	RNA-seq	SRR945436	40382211	32233544	30638665	27051042	26828024	18876	22370	13107	12387
