# Supplementary material for: Orthology Inference in Nonmodel Organisms Using Transcriptomes and Low-Coverage Genomes: Improving Accuracy and Matrix Occupancy for Phylogenomics
Source: Mol Biol Evol. 2014 Aug 25;31(11):3081–92. doi: 10.1093/molbev/msu245 (PMC4209138; doi:10.1093/molbev/msu245)
Supplement: Supplementary Data [file supp_msu245_TableS2.xlsx]

## Sheet: Sheet1
Sample_ID	Species_name	SRA_acession_ID	SRA_run_ID	Original_read_pairs	Thinned	Perc_pass_quality_filter	cleanned	Percent_adaptors
Wen3	Cissus microcarpa	SRX286217	SRR866906	47059454	36188558	0.768997	36038545	0.00414532
Wen4	Parthenocissus vitacea	SRX286218	SRR866907	40037836	32068314	0.80095	31971753	0.0030111
Wen5	Rhoicissus digitata	SRX286219	SRR866908	41202289	33155917	0.804711	33000429	0.0046896
Wen8	Ampelopsis arborea	SRX286220	SRR866909	44493772	35621455	0.800594	35446632	0.0049078
Wen9	Leea guineense	SRX286221	SRR866910	46407016	37339618	0.804611	37211425	0.00343316
Wen10	Cayratia japonica	SRX286222	SRR866911	44039437	31399497	0.712986	31206206	0.00615586
Wen11	Cissus tuberosa	SRX286223	SRR866912	39396293	28485098	0.72304	28226492	0.00907864
Wen12	Tetrastigma lawsonii	SRX286224	SRR866913	46195066	33225319	0.71924	32989886	0.00708595
Wen13	Ampelopsis cordata	SRX286225	SRR866914	44065594	32559724	0.738892	32301832	0.00792058
Wen19	Vitis rotundifolia	SRX286226	SRR866915	40932811	32748645	0.800059	32708752	0.00121816
Wen24	Vitis tilifolia	SRX286227	SRR866916	45910063	36405371	0.792971	36316991	0.00242766
Wen26	Pterisanthes eriopoda	SRX286228	SRR866917	47017444	37035608	0.787699	36981019	0.00147396
Wen27	Nothocissus spicifera	SRX286229	SRR866918	45842427	27262409	0.594698	27202435	0.00219988
Wen40	Cyphostemma sandersonii	SRX286230	SRR866919	34396464	27962406	0.812944	27706112	0.00916566
Wen41	Ampelocissus elegans	SRX286231	SRR866920	34823355	29332744	0.84233	29137956	0.00664063
